# Supplementary material for: Pulsed SILAC-based proteomic analysis unveils hypoxia- and serum starvation-induced de novo protein synthesis with PHD finger protein 14 (PHF14) as a hypoxia sensitive epigenetic regulator in cell cycle progression
Source: Oncotarget. 2019 Mar 15;10(22):2136–50. doi: 10.18632/oncotarget.26669 (PMC6481330; doi:10.18632/oncotarget.26669)
Supplement: Supplementary file 4 [file oncotarget-10-2136-s004.xlsx]

## Sheet: Biological pathway (2)
	Supplementary Data 4
	Biological pathway	No. of genes in the dataset	No. of genes in the background dataset	Percentage of genes		Fold enrichment	P-value (Hypergeometric test)	Bonferroni method	BH method	Q-value (Storey-Tibshirani method)	genes mapped (from input data set)
1	Mitotic Prometaphase	4	99	11.4286	0.2	7.27653	0.00207933	1	1	1	BUB1B; UBE2C; CDCA8; INCENP;
2	Inactivation of APC/C via inhibition of the APC/C complex	2	18	5.71429	0.1	20.0513	0.00435222	1	1	1	BUB1B; UBE2C;
3	Mitotic M-M/G1 phases	5	242	14.2857	0.25	3.71932	0.0102117	1	1	1	ORC1; BUB1B; UBE2C; CDCA8; INCENP;
4	Aurora B signaling	2	41	5.71429	0.1	8.80573	0.0215344	1	1	1	CDCA8; INCENP;
5	VEGF ligand-receptor interactions	1	5	2.85714	0.05	36.2195	0.0275227	1	1	1	NRP2;
6	Hedgehog signaling mediated by Gli proteins	2	48	5.71429	0.1	7.52183	0.0289149	1	1	1	SAP30; CSNK1A1;
7	NOTCH	2	57	5.71429	0.1	6.33438	0.039662	1	1	1	SAP30; NCOR2;
8	Validated transcriptional targets of deltaNp63 isoforms	2	64	5.71429	0.1	5.64167	0.0489086	1	1	1	FOSL2; CSNK1A1;
				57.1429

## Sheet: Dataset(Nx_exclusive 2)
Name of dataset: Nx_exclusive 2
No. of identified items: 98 of 98
No. of unidentified items: 0
ID type: ProteinAccesion
Number of mapped gene: 90
Is dataset quantitative :NO
Mapped items:
Dataset item (UniProt accession )		Entrez ID	Gene symbol	Description	Alternate names	Chromosome	Map location
P53801		754	PTTG1IP	pituitary tumor-transforming 1 interacting protein	C21orf1|C21orf3|PBF	21	21q22.3
O75446		8819	SAP30	Sin3A-associated protein, 30kDa	-	4	4q34.1
O75787		10159	ATP6AP2	ATPase, H+ transporting, lysosomal accessory protein 2	APT6M8-9|ATP6IP2|ATP6M8-9|ELDF10|HT028|M8-9|MRXE|MRXSH|MSTP009|PRR|RENR|XMRE|XPDS	X	Xp11.4
Q13641		7162	TPBG	trophoblast glycoprotein	5T4|5T4AG|M6P1|WAIF1	6	6q14-q15
P15408		2355	FOSL2	FOS-like antigen 2	FRA2	2	2p23.3
Q6PIY7		167153	PAPD4	PAP associated domain containing 4	GLD2|TUT2	5	5q14.1
P35625		7078	TIMP3	TIMP metallopeptidase inhibitor 3	HSMRK222|K222|K222TA2|SFD	22	22q12.3
Q63ZY3		25959	KANK2	KN motif and ankyrin repeat domains 2	ANKRD25|MXRA3|PPKWH|SIP	19	19p13.2
Q9BW19		3833	KIFC1	kinesin family member C1	HSET|KNSL2	6	6p21.3
Q96A73		57179	KIAA1191	KIAA1191	p60MONOX	5	5q35.2
Q969P0		93185	IGSF8	immunoglobulin superfamily, member 8	CD316|CD81P3|EWI-2|EWI2|KCT-4|LIR-D1|PGRL	1	1q23.1
O60293		196441	ZFC3H1	zinc finger, C3H1-type containing	CCDC131|PSRC2	12	12q21.1
O43189		5252	PHF1	PHD finger protein 1	MTF2L2|PCL1|PHF2|TDRD19C|hPHF1	6	6p21.3
Q00403		2959	GTF2B	general transcription factor IIB	TF2B|TFIIB	1	1p22-p21
Q96J84		55243	KIRREL	kin of IRRE like (Drosophila)	NEPH1	1	1q23.1
Q14149		23515	MORC3	MORC family CW-type zinc finger 3	NXP2|ZCW5|ZCWCC3	21	21q22.13
Q9Y3D0		51647	FAM96B	family with sequence similarity 96, member B	CGI-128|MIP18	16	16q22.1
Q9Y618		9612	NCOR2	nuclear receptor corepressor 2	CTG26|N-CoR2|SMAP270|SMRT|SMRTE|SMRTE-tau|TNRC14|TRAC|TRAC-1|TRAC1	12	12q24
Q6GQQ9		56957	OTUD7B	OTU deubiquitinase 7B	CEZANNE|ZA20D1	1	1q21.2
Q07912		10188	TNK2	tyrosine kinase, non-receptor, 2	ACK|ACK-1|ACK1|p21cdc42Hs	3	3q29
Q15334		3996	LLGL1	lethal giant larvae homolog 1 (Drosophila)	DLG4|HUGL|HUGL-1|HUGL1|LLGL	17	17p11.2
Q5VWN6		54906	FAM208B	family with sequence similarity 208, member B	C10orf18|bA318E3.2	10	10p15.1
Q96NB3		91603	ZNF830	zinc finger protein 830	CCDC16|OMCG1	17	17q12
Q9NSY1		55589	BMP2K	BMP2 inducible kinase	BIKE|HRIHFB2017	4	4q21.21
Q9Y508		55905	RNF114	ring finger protein 114	PSORS12|ZNF313	20	20q13.13
Q13415		4998	ORC1	origin recognition complex, subunit 1	HSORC1|ORC1L|PARC1	1	1p32
Q9NSU2		11277	TREX1	three prime repair exonuclease 1	AGS1|CRV|DRN3|HERNS	3	3p21.31
Q9NUM4		54664	TMEM106B	transmembrane protein 106B	-	7	7p21.3
Q8N4C8		50488	MINK1	misshapen-like kinase 1	B55|MAP4K6|MINK|YSK2|ZC3|hMINK|hMINKbeta	17	17p13.2
Q96JY6		64236	PDLIM2	PDZ and LIM domain 2 (mystique)	MYSTIQUE|SLIM	8	8p21.3
O15121		8560	DEGS1	delta(4)-desaturase, sphingolipid 1	DEGS|DEGS-1|DES1|Des-1|FADS7|MIG15|MLD	1	1q42.11
Q9HCM4		57669	EPB41L5	erythrocyte membrane protein band 4.1 like 5	BE37|YMO1|YRT	2	2q14.2
Q9Y580		10179	RBM7	RNA binding motif protein 7	-	11	11q23.1-q23.2
Q8NEG4		113828	FAM83F	family with sequence similarity 83, member F	-	22	22q13.1
Q9BYW2		29072	SETD2	SET domain containing 2	HBP231|HIF-1|HIP-1|HSPC069|HYPB|KMT3A|SET2|p231HBP	3	3p21.31
A3KN83		55206	SBNO1	strawberry notch homolog 1 (Drosophila)	MOP3|Sno	12	12q24.31
Q9C0F1		80817	CEP44	centrosomal protein 44kDa	KIAA1712|PS1TP3	4	4q34
Q9UQ13		8036	SHOC2	SHOC2 leucine-rich repeat scaffold protein	SIAA0862|SOC2|SUR8	10	10q25
Q9H6E4		79879	CCDC134	coiled-coil domain containing 134	-	22	22q13.2
Q2TAA5		440138	ALG11	ALG11, alpha-1,2-mannosyltransferase	CDG1P|GT8	13	13q14.2
Q03468		2074	ERCC6	excision repair cross-complementation group 6	ARMD5|CKN2|COFS|COFS1|CSB|RAD26|UVSS1	10	10q11.23
Q9UKY1		11244	ZHX1	zinc fingers and homeoboxes 1	-	8	8q24.13
Q9H0U3		84061	MAGT1	magnesium transporter 1	IAP|MRX95|OST3B|PRO0756|XMEN|bA217H1.1	X	Xq21.1
P37088		6337	SCNN1A	sodium channel, non voltage gated 1 alpha subunit	BESC2|ENaCa|ENaCalpha|SCNEA|SCNN1	12	12p13
Q9UNQ2		27292	DIMT1	DIM1 dimethyladenosine transferase 1 homolog	DIM1|DIMT1L|HSA9761|HUSSY5	5	5q12.1
Q9P0K7		26064	RAI14	retinoic acid induced 14	NORPEG|RAI13	5	5p13.3-p13.2
O95169		4714	NDUFB8	NADH dehydrogenase (ubiquinone) 1 beta subcomplex, 8, 19kDa	ASHI|CI-ASHI	10	10q24.31
P78345		10557	RPP38	ribonuclease P/MRP 38kDa subunit	-	10	10p13
Q9BRQ8		84883	AIFM2	apoptosis-inducing factor, mitochondrion-associated, 2	AMID|PRG3	10	10q22.1
Q9UJY5		26088	GGA1	golgi-associated, gamma adaptin ear containing, ARF binding protein 1	-	22	22q13.31
Q5HYI7		345778	MTX3	metaxin 3	-	5	5q14.1
Q9NZI7		7342	UBP1	upstream binding protein 1 (LBP-1a)	LBP-1B|LBP-1a|LBP1A|LBP1B	3	3p22.3
O00442		8634	RTCA	RNA 3'-terminal phosphate cyclase	RPC|RTC1|RTCD1	1	1p21.2
O94964		140710	SOGA1	suppressor of glucose, autophagy associated 1	C20orf117|KIAA0889|SOGA	20	20q11.23
O60462		8828	NRP2	neuropilin 2	NP2|NPN2|PRO2714|VEGF165R2	2	2q33.3
Q92478		9976	CLEC2B	C-type lectin domain family 2, member B	AICL|CLECSF2|HP10085|IFNRG1	12	12p13-p12
O60566		701	BUB1B	BUB1 mitotic checkpoint serine/threonine kinase B	BUB1beta|BUBR1|Bub1A|MAD3L|MVA1|SSK1|hBUBR1	15	15q15
Q56NI9		157570	ESCO2	establishment of sister chromatid cohesion N-acetyltransferase 2	2410004I17Rik|EFO2|RBS	8	8p21.1
Q8N4T8		84869	CBR4	carbonyl reductase 4	SDR45C1	4	4q32.3
O00762		11065	UBE2C	ubiquitin-conjugating enzyme E2C	UBCH10|dJ447F3.2	20	20q13.12
Q99941		1388	ATF6B	activating transcription factor 6 beta	CREB-RP|CREBL1|G13	6	6p21.3
Q9HB58		3431	SP110	SP110 nuclear body protein	IFI41|IFI75|IPR1|VODI	2	2q37.1
P25942		958	CD40	CD40 molecule, TNF receptor superfamily member 5	Bp50|CDW40|TNFRSF5|p50	20	20q12-q13.2
A0A087WUE4		114823	LENG8	leukocyte receptor cluster (LRC) member 8	pp13842	19	19q13.42
Q9P031		29080	CCDC59	coiled-coil domain containing 59	BR22|HSPC128|TAP26	12	12q21.31
Q9BZM6		80329	ULBP1	UL16 binding protein 1	RAET1I	6	6q25
Q53HL2		55143	CDCA8	cell division cycle associated 8	BOR|BOREALIN|DasraB|MESRGP	1	1p34.3
Q86V15		54897	CASZ1	castor zinc finger 1	CAS11|CST|SRG|ZNF693|dJ734G22.1	1	1p36.22
P04035		3156	HMGCR	3-hydroxy-3-methylglutaryl-CoA reductase	LDLCQ3	5	5q13.3-q14
O60583		905	CCNT2	cyclin T2	CYCT2	2	2q21.3
Q96BD5		51317	PHF21A	PHD finger protein 21A	BHC80|BM-006	11	11p11.2
Q9NQS7		3619	INCENP	inner centromere protein antigens 135/155kDa	-	11	11q12.3
Q9Y4K0		4017	LOXL2	lysyl oxidase-like 2	LOR2|WS9-14	8	8p21.3
Q8NAF0		163033	ZNF579	zinc finger protein 579	-	19	19q13.42
Q8NCD3		55355	HJURP	Holliday junction recognition protein	FAKTS|URLC9|hFLEG1	2	2q37.1
O14578		11113	CIT	citron rho-interacting serine/threonine kinase	CRIK|STK21	12	12q24
P48729		1452	CSNK1A1	casein kinase 1, alpha 1	CK1|CK1a|CKIa|HEL-S-77p|HLCDGP1|PRO2975	5	5q32
Q01664		7023	TFAP4	transcription factor AP-4 (activating enhancer binding protein 4)	AP-4|bHLHc41	16	16p13
Q12893		11070	TMEM115	transmembrane protein 115	PL6	3	3p21.3
Q14512		9982	FGFBP1	fibroblast growth factor binding protein 1	FGF-BP|FGF-BP1|FGFBP|FGFBP-1|HBP17	4	4p15.32
Q15652		221037	JMJD1C	jumonji domain containing 1C	TRIP8	10	10q21.3
Q86YT6		57534	MIB1	mindbomb E3 ubiquitin protein ligase 1	DIP-1|DIP1|LVNC7|MIB|ZZANK2|ZZZ6	18	18q11.2
Q8TEL6		26133	TRPC4AP	transient receptor potential cation channel, subfamily C, member 4 associated protein	C20orf188|PPP1R158|TRRP4AP|TRUSS	20	20q11.22
Q8WVQ1		124583	CANT1	calcium activated nucleotidase 1	DBQD|SCAN-1|SCAN1|SHAPY	17	17q25.3
Q8WXW3		10464	PIBF1	progesterone immunomodulatory binding factor 1	C13orf24|CEP90|PIBF	13	13q22.1
Q96F46		23765	IL17RA	interleukin 17 receptor A	CANDF5|CD217|CDw217|IL-17RA|IL17R|hIL-17R	22	22q11.1
Q96ME1		80028	FBXL18	F-box and leucine-rich repeat protein 18	Fbl18	7	7p22.2
Q99618		83461	CDCA3	cell division cycle associated 3	GRCC8|TOME-1	12	12p13
Q9UKV8		27161	AGO2	argonaute RISC catalytic component 2	EIF2C2|Q10	8	8q24
Q9UPY5		23657	SLC7A11	solute carrier family 7 (anionic amino acid transporter light chain, xc- system), member 11	CCBR1|xCT	4	4q28.3
