# Supplementary material for: Pulsed SILAC-based proteomic analysis unveils hypoxia- and serum starvation-induced de novo protein synthesis with PHD finger protein 14 (PHF14) as a hypoxia sensitive epigenetic regulator in cell cycle progression
Source: Oncotarget. 2019 Mar 15;10(22):2136–50. doi: 10.18632/oncotarget.26669 (PMC6481330; doi:10.18632/oncotarget.26669)
Supplement: Supplementary file 5 [file oncotarget-10-2136-s005.xlsx]

## Sheet: Biological pathway (2)
	Biological pathway	No. of genes in the dataset	No. of genes in the background dataset	Percentage of genes			Fold enrichment	P-value (Hypergeometric test)	Bonferroni method	BH method	Q-value (Storey-Tibshirani method)	genes mapped (from input data set)
1	EGFR1	5	138	20.8333	0.171429		9.51013	0.000143599	0.239523	0.239523	1	RPS6KA3; ERRFI1; GRB7; ELF3; JUN;
2	Noncanonical Wnt signaling pathway	5	182	20.8333	0.178571		7.2111	0.000521462	0.869798	0.272185	1	RPS6KA3; CASP8; KDM3A; FZD6; JUN;
3	Regulation of Androgen receptor activity	4	108	16.6667	0.142857		9.72612	0.000670251	1	0.272185	1	RPS6KA3; CASP8; KDM3A; JUN;
4	Signaling by PDGF	3	78	12.5	0.107143		10.1082	0.00307821	1	0.394958	1	GRB7; PHLPP1; NOTCH3;
5	Amino acid transport across the membrane	2	31	8.33333	0.0714286		16.9806	0.00606487	1	0.672848	1	SLC1A4; SLC7A1;
6	FOXA1 transcription factor network	2	44	8.33333	0.0714286		11.9648	0.0119717	1	0.816014	1	NCOA3; JUN;
7	E-cadherin signaling events	4	280	16.6667	0.142857		3.75172	0.0201965	1	0.816014	1	RPS6KA3; CASP8; KDM3A; JUN;
8	Mesenchymal-to-epithelial transition	3	223	12.5	0.107143		3.53591	0.0514341	1	1	1	FUT3; GRB7; ELF3;
				116.667

## Sheet: Dataset(HxExclusive 2)
	Supplementary Data 5
Name of dataset: HxExclusive 2
No. of identified items: 64 of 65
No. of unidentified items: 1
ID type: ProteinAccesion
Number of mapped gene: 63
Is dataset quantitative :NO
Mapped items:
Dataset item (UniProt accession )		Entrez ID	Gene symbol	Description	Alternate names	Chromosome	Map location
Q96DF8		8220	DGCR14	DiGeorge syndrome critical region gene 14	DGCR13|DGS-H|DGS-I|DGSH|DGSI|ES2|Es2el	22	22q11.21|22q11.2
O15550		7403	KDM6A	lysine (K)-specific demethylase 6A	KABUK2|UTX|bA386N14.2	X	Xp11.2
Q68D10		144108	SPTY2D1	SPT2, Suppressor of Ty, domain containing 1 (S. cerevisiae)	-	11	11p15.1
Q9UIF9		11176	BAZ2A	bromodomain adjacent to zinc finger domain, 2A	TIP5|WALp3	12	12q13.3
C9JEH3		14	AAMP	angio-associated, migratory cell protein	-	2	2q35
Q99622		113246	C12orf57	chromosome 12 open reading frame 57	C10|GRCC10	12	12p13.31
O00483		4697	NDUFA4	NDUFA4, mitochondrial complex associated	CI-9k|CI-MLRQ|MLRQ	7	7p21.3
Q00587		11135	CDC42EP1	CDC42 effector protein (Rho GTPase binding) 1	BORG5|CEP1|MSE55	22	22q13.1
Q14807		3835	KIF22	kinesin family member 22	A-328A3.2|KID|KNSL4|OBP|OBP-1|OBP-2|SEMDJL2	16	16p11.2
Q13137		10241	CALCOCO2	calcium binding and coiled-coil domain 2	NDP52	17	17q21.32
Q96LJ7		115817	DHRS1	dehydrogenase/reductase (SDR family) member 1	SDR19C1	14	14q12
Q9ULM3		55689	YEATS2	YEATS domain containing 2	-	3	3q27.1
Q9Y6Q9		8202	NCOA3	nuclear receptor coactivator 3	ACTR|AIB-1|AIB1|CAGH16|CTG26|KAT13B|RAC3|SRC-3|SRC3|TNRC14|TNRC16|TRAM-1|bHLHe42|pCIP	20	20q12
Q99595		10440	TIMM17A	translocase of inner mitochondrial membrane 17 homolog A (yeast)	TIM17|TIM17A	1	1q32.1
Q96DZ1		27248	ERLEC1	endoplasmic reticulum lectin 1	C2orf30|CIM|CL24936|CL25084|HEL117|XTP3-B|XTP3TPB	2	2p16.2
Q92545		23505	TMEM131	transmembrane protein 131	CC28|PRO1048|RW1|YR-23	2	2q11.2
O43752		10228	STX6	syntaxin 6	-	1	1q25.3
P43007		6509	SLC1A4	solute carrier family 1 (glutamate/neutral amino acid transporter), member 4	ASCT1|SATT	2	2p15-p13
Q6DD87		126208	ZNF787	zinc finger protein 787	TIP20	19	19q13.43
Q96GY3		55957	LIN37	lin-37 DREAM MuvB core complex component	F25965|ZK418.4|lin-37	19	19q13.1
Q8WXH0		23224	SYNE2	spectrin repeat containing, nuclear envelope 2	EDMD5|NUA|NUANCE|Nesp2|Nesprin-2|SYNE-2|TROPH	14	14q23.2
Q9Y4P1		23192	ATG4B	autophagy related 4B, cysteine peptidase	APG4B|AUTL1	2	2q37.3
Q3SY69		160428	ALDH1L2	aldehyde dehydrogenase 1 family, member L2	mtFDH	12	12q23.3
P30825		6541	SLC7A1	solute carrier family 7 (cationic amino acid transporter, y+ system), member 1	ATRC1|CAT-1|ERR|HCAT1|REC1L	13	13q12.3
Q8NCF5		84901	NFATC2IP	nuclear factor of activated T-cells, cytoplasmic, calcineurin-dependent 2 interacting protein	ESC2|NIP45|RAD60	16	16p11.2
Q8NBP7		255738	PCSK9	proprotein convertase subtilisin/kexin type 9	FH3|HCHOLA3|LDLCQ1|NARC-1|NARC1|PC9	1	1p32.3
Q03426		4598	MVK	mevalonate kinase	LRBP|MK|MVLK|POROK3	12	12q24
P43353		221	ALDH3B1	aldehyde dehydrogenase 3 family, member B1	ALDH4|ALDH7	11	11q13
O95239		24137	KIF4A	kinesin family member 4A	KIF4|KIF4G1|MRX100	X	Xq13.1
P61962		10238	DCAF7	DDB1 and CUL4 associated factor 7	AN11|HAN11|SWAN-1|WDR68	17	17q23.3
Q5THJ4		55187	VPS13D	vacuolar protein sorting 13 homolog D (S. cerevisiae)	-	1	1p36.22
P51812		6197	RPS6KA3	ribosomal protein S6 kinase, 90kDa, polypeptide 3	CLS|HU-3|ISPK-1|MAPKAPK1B|MRX19|RSK|RSK2|S6K-alpha3|p90-RSK2|pp90RSK2	X	Xp22.2-p22.1
Q14790		841	CASP8	caspase 8, apoptosis-related cysteine peptidase	ALPS2B|CAP4|Casp-8|FLICE|MACH|MCH5	2	2q33-q34
Q9BRD0		84811	BUD13	BUD13 homolog	Cwc26|fSAP71	11	11q23.3
P21217		2525	FUT3	fucosyltransferase 3 (galactoside 3(4)-L-fucosyltransferase, Lewis blood group)	CD174|FT3B|FucT-III|LE|Les	19	19p13.3
Q9H4A6		64083	GOLPH3	golgi phosphoprotein 3 (coat-protein)	GOPP1|GPP34|MIDAS|Vps74	5	5p13.3
P41162		2117	ETV3	ets variant 3	METS|PE-1|PE1|bA110J1.4	1	1q21-q23
Q9H0U9		7259	TSPYL1	TSPY-like 1	TSPYL	6	6q22.1
Q8N3C0		10973	ASCC3	activating signal cointegrator 1 complex subunit 3	ASC1p200|HELIC1|RNAH	6	6q16
Q9Y4C1		55818	KDM3A	lysine (K)-specific demethylase 3A	JHDM2A|JHMD2A|JMJD1|JMJD1A|TSGA	2	2p11.2
P54098		5428	POLG	polymerase (DNA directed), gamma	MDP1|MIRAS|MTDPS4A|MTDPS4B|PEO|POLG1|POLGA|SANDO|SCAE	15	15q25
P04798		1543	CYP1A1	cytochrome P450, family 1, subfamily A, polypeptide 1	AHH|AHRR|CP11|CYP1|P1-450|P450-C|P450DX	15	15q24.1
Q9UJM3		54206	ERRFI1	ERBB receptor feedback inhibitor 1	GENE-33|MIG-6|MIG6|RALT	1	1p36
Q76M96		151887	CCDC80	coiled-coil domain containing 80	DRO1|SSG1|URB|okuribin	3	3q13.2
O15230		3911	LAMA5	laminin, alpha 5	-	20	20q13.2-q13.3
Q9H8N7		55893	ZNF395	zinc finger protein 395	HDBP-2|HDBP2|HDRF-2|PBF|PRF-1|PRF1|Si-1-8-14	8	8p21.1
Q14451		2886	GRB7	growth factor receptor-bound protein 7	-	17	17q12
P78545		1999	ELF3	E74-like factor 3 (ets domain transcription factor, epithelial-specific )	EPR-1|ERT|ESE-1|ESX	1	1q32.2
Q96AE7		55761	TTC17	tetratricopeptide repeat domain 17	-	11	11p11.2
Q9Y613		29109	FHOD1	formin homology 2 domain containing 1	FHOS	16	16q22
Q13127		5978	REST	RE1-silencing transcription factor	NRSF|XBR	4	4q12
O60346		23239	PHLPP1	PH domain and leucine rich repeat protein phosphatase 1	PHLPP|PLEKHE1|SCOP	18	18q21.33
O15417		84629	TNRC18	trinucleotide repeat containing 18	CAGL79|TNRC18A	7	7p22.1
O60353		8323	FZD6	frizzled class receptor 6	FZ-6|FZ6|HFZ6|NDNC10	8	8q22.3-q23.1
O76061		8614	STC2	stanniocalcin 2	STC-2|STCRP	5	5q35.1
P02750		116844	LRG1	leucine-rich alpha-2-glycoprotein 1	HMFT1766|LRG	19	19p13.3
P05412		3725	JUN	jun proto-oncogene	AP-1|AP1|c-Jun	1	1p32-p31
P48029		6535	SLC6A8	solute carrier family 6 (neurotransmitter transporter), member 8	CCDS1|CRT|CRTR|CT1|CTR5	X	Xq28
P62699		51646	YPEL5	yippee-like 5	CGI-127	2	2p23.1
Q6PCB7		376497	SLC27A1	solute carrier family 27 (fatty acid transporter), member 1	ACSVL5|FATP|FATP-1|FATP1	19	19p13.11
Q99941		1388	ATF6B	activating transcription factor 6 beta	CREB-RP|CREBL1|G13	6	6p21.3
Q9H2Y7		64397	ZNF106	zinc finger protein 106	SH3BP3|ZFP106|ZNF474	15	15q15.1
Q9UM47		4854	NOTCH3	notch 3	CADASIL|CASIL|IMF2	19	19p13.2-p13.1
